# Supplementary material for: Genome-Wide Identification of Expansin Genes in Wild Soybean (Glycine soja) and Functional Characterization of Expansin B1 (GsEXPB1) in Soybean Hair Root
Source: Int J Mol Sci. 2022 May 12;23(10):5407. doi: 10.3390/ijms23105407 (PMC9140629; doi:10.3390/ijms23105407)
Supplement: Supplementary file 1 [file ijms-23-05407-s001.zip]

Archive with 1 entries (1 files):
- ijms-1711973-supplementary.pdf
